# Supplementary material for: Efficacy and safety of oral Chinese medicine combined with chemotherapy: a systematic review and network meta-analysis
Source: Front Pharmacol. 2025 Jun 12;16:1579613. doi: 10.3389/fphar.2025.1579613 (PMC12198167; doi:10.3389/fphar.2025.1579613)
Supplement: Supplementary file 1 [file DataSheet1.zip]

Archive with 46 entries (45 files):
- Supplementary Material S4/the ConPhyMP tool/
- Supplementary Material S4/the ConPhyMP tool/ConPhyMP-1.pdf
- Supplementary Material S4/the ConPhyMP tool/ConPhyMP-10.pdf
- Supplementary Material S4/the ConPhyMP tool/ConPhyMP-11.pdf
- Supplementary Material S4/the ConPhyMP tool/ConPhyMP-12.pdf
- Supplementary Material S4/the ConPhyMP tool/ConPhyMP-13.pdf
- Supplementary Material S4/the ConPhyMP tool/ConPhyMP-14.pdf
- Supplementary Material S4/the ConPhyMP tool/ConPhyMP-15.pdf
- Supplementary Material S4/the ConPhyMP tool/ConPhyMP-16.pdf
- Supplementary Material S4/the ConPhyMP tool/ConPhyMP-17.pdf
- Supplementary Material S4/the ConPhyMP tool/ConPhyMP-18.pdf
- Supplementary Material S4/the ConPhyMP tool/ConPhyMP-19.pdf
- Supplementary Material S4/the ConPhyMP tool/ConPhyMP-2.pdf
- Supplementary Material S4/the ConPhyMP tool/ConPhyMP-20.pdf
- Supplementary Material S4/the ConPhyMP tool/ConPhyMP-21.pdf
- Supplementary Material S4/the ConPhyMP tool/ConPhyMP-22.pdf
- Supplementary Material S4/the ConPhyMP tool/ConPhyMP-23.pdf
- Supplementary Material S4/the ConPhyMP tool/ConPhyMP-24.pdf
- Supplementary Material S4/the ConPhyMP tool/ConPhyMP-25.pdf
- Supplementary Material S4/the ConPhyMP tool/ConPhyMP-26.pdf
- Supplementary Material S4/the ConPhyMP tool/ConPhyMP-27.pdf
- Supplementary Material S4/the ConPhyMP tool/ConPhyMP-28.pdf
- Supplementary Material S4/the ConPhyMP tool/ConPhyMP-29.pdf
- Supplementary Material S4/the ConPhyMP tool/ConPhyMP-3.pdf
- Supplementary Material S4/the ConPhyMP tool/ConPhyMP-30.pdf
- Supplementary Material S4/the ConPhyMP tool/ConPhyMP-31.pdf
- Supplementary Material S4/the ConPhyMP tool/ConPhyMP-32.pdf
- Supplementary Material S4/the ConPhyMP tool/ConPhyMP-33.pdf
- Supplementary Material S4/the ConPhyMP tool/ConPhyMP-34.pdf
- Supplementary Material S4/the ConPhyMP tool/ConPhyMP-35.pdf
- Supplementary Material S4/the ConPhyMP tool/ConPhyMP-36.pdf
- Supplementary Material S4/the ConPhyMP tool/ConPhyMP-4.pdf
- Supplementary Material S4/the ConPhyMP tool/ConPhyMP-5.pdf
- Supplementary Material S4/the ConPhyMP tool/ConPhyMP-6.pdf
- Supplementary Material S4/the ConPhyMP tool/ConPhyMP-7.pdf
- Supplementary Material S4/the ConPhyMP tool/ConPhyMP-8.pdf
- Supplementary Material S4/the ConPhyMP tool/ConPhyMP-9.pdf
- Supplementarty Material S3.docx
- Supplementary Material S1.pdf
- Supplementary Material S2.docx
- Supplementary Material S5.docx
- Supplementary Material S6.docx
- Supplementary Material S7.docx
- Supplementary Material S8.docx
- Supplementary Material S9a.pdf
- Supplementary Material S9b.pdf
